# Supplementary material for: Novel Oxime Synthesized from a Natural Product of Senecio nutans SCh. Bip. (Asteraceae) Enhances Vascular Relaxation in Rats by an Endothelium-Independent Mechanism
Source: Molecules. 2022 May 22;27(10):3333. doi: 10.3390/molecules27103333 (PMC9146311; doi:10.3390/molecules27103333)
Supplement: Supplementary file 1 [file molecules-27-03333-s001.zip]

Archive with 1 entries (1 files):
- molecules-1732287-supplementary.pdf
